# Supplementary material for: In Vitro Evaluation of Bioavailability of Cr from Daily Food Rations and Dietary Supplements from the Polish Market
Source: Nutrients. 2024 Mar 31;16(7):1022. doi: 10.3390/nu16071022 (PMC11013223; doi:10.3390/nu16071022)
Supplement: Supplementary file 1 [file nutrients-16-01022-s001.zip]

Archive with 1 entries (1 files):
- nutrients-2924467-supplementary.pdf
